# Supplementary material for: Evolution of Youth’s Mental Health and Quality of Life during the COVID-19 Pandemic in South Tyrol, Italy: Comparison of Two Representative Surveys
Source: Children (Basel). 2023 May 17;10(5):895. doi: 10.3390/children10050895 (PMC10217242; doi:10.3390/children10050895)
Supplement: Supplementary file 1 [file children-10-00895-s001.zip]

Archive with 1 entries (1 files):
- children-2382555-supplementary.pdf
